# Supplementary material for: Survival and Clinicopathological Significance of SIRT1 Expression in Cancers: A Meta-Analysis
Source: Front Endocrinol (Lausanne). 2019 Mar 13;10:121. doi: 10.3389/fendo.2019.00121 (PMC6424908; doi:10.3389/fendo.2019.00121)
Supplement: Supplementary Table 3 — Subgroup analysis for SIRT1 overexpression and the prognosis in cancers. [file Table_3.XLSX]

## Sheet: Sheet 1
Supplementary Table 3: Subgroup analysis for SIRT1 overexpression and the prognosis in cancers.
Outcome	Sub variate	Subgroups	No. of trials	HR (95%CI) Fixed-Effect estimate	P value of Fixed-effect Model	HR (95%CI) Random-Effect estimate	P value of Random-effect Model	I2	Heterogeneity P	Heterogeneity Q	Heterogeneity tau2	P between subgroup Random-Effect estimate
OS	Country	Germany	1	1.650[1.011; 2.693]	0.0451	1.650[1.011; 2.693]	0.0451	NA	1.0000	<0.0001	NA	<0.0001
OS	Country	Japan	3	1.940[1.029; 3.655]	0.0405	1.940[1.029; 3.655]	0.0405	0.00%	0.4768	1.4814	<0.0001
OS	Country	Korea	12	1.359[1.132; 1.632]	0.0010	1.902[1.187; 3.047]	0.0075	80.65%	<0.0001	56.8449	0.4914
OS	Country	China	24	1.822[1.618; 2.053]	<0.0001	1.661[1.339; 2.060]	<0.0001	63.03%	<0.0001	62.2137	0.1592
OS	Country	USA	3	0.892[0.679; 1.171]	0.4094	1.043[0.465; 2.338]	0.9193	84.36%	0.0017	12.7873	0.4033
OS	Country	Netherlands	2	1.062[0.877; 1.285]	0.5406	1.003[0.671; 1.498]	0.9893	73.79%	0.0508	3.8154	0.0624
OS	Country	Hungary	1	0.640[0.539; 0.759]	<0.0001	0.640[0.539; 0.759]	<0.0001	NA	1.0000	<0.0001	NA
OS	Country	Iran	1	2.510[0.940; 6.704]	0.0663	2.510[0.940; 6.704]	0.0663	NA	1.0000	<0.0001	NA
OS	Country	Spain	1	2.193[1.118; 4.301]	0.0223	2.193[1.118; 4.301]	0.0223	NA	1.0000	<0.0001	NA
OS	Tumor type	Pancreatic ductal adenocarcinoma	1	1.650[1.011; 2.693]	0.0451	1.650[1.011; 2.693]	0.0451	NA	1.0000	<0.0001	NA	0.0103
OS	Tumor type	Uterine cervical cancer	1	1.510[0.579; 3.941]	0.3997	1.510[0.579; 3.941]	0.3997	NA	1.0000	<0.0001	NA
OS	Tumor type	Endometrial carcinoma	1	1.080[0.191; 6.114]	0.9307	1.080[0.191; 6.114]	0.9307	NA	1.0000	<0.0001	NA
OS	Tumor type	Ovarian cancer	4	1.859[1.112; 3.108]	0.0180	1.971[0.899; 4.323]	0.0903	55.18%	0.0823	6.6932	0.3498
OS	Tumor type	Osteosarcoma	2	1.661[1.162; 2.372]	0.0053	1.661[1.162; 2.372]	0.0053	0.00%	0.8643	0.0292	<0.0001
OS	Tumor type	Soft tissue sarcoma	1	10.062[2.851; 35.510]	0.0003	10.062[2.851; 35.510]	0.0003	NA	1.0000	<0.0001	NA
OS	Tumor type	Laryngeal and hypopharyngeal carcinomas	1	0.560[0.217; 1.443]	0.2298	0.560[0.217; 1.443]	0.2298	NA	1.0000	<0.0001	NA
OS	Tumor type	Esophageal squamous cell carcinoma	2	1.781[1.197; 2.652]	0.0044	1.781[1.197; 2.652]	0.0044	0.00%	0.8166	0.0538	<0.0001
OS	Tumor type	Pelvis chondrosarcoma	1	1.220[0.182; 8.194]	0.8379	1.220[0.182; 8.194]	0.8379	NA	1.0000	<0.0001	NA
OS	Tumor type	Renal cell carcinoma	1	3.790[1.446; 9.935]	0.0067	3.790[1.446; 9.935]	0.0067	NA	1.0000	<0.0001	NA
OS	Tumor type	Diffuse large B cell lymphoma	1	4.782[1.454; 15.724]	0.0100	4.782[1.454; 15.724]	0.0100	NA	1.0000	<0.0001	NA
OS	Tumor type	Colorectal cancer	8	0.974[0.837; 1.133]	0.7286	0.932[0.636; 1.366]	0.7198	82.96%	<0.0001	41.0802	0.2424
OS	Tumor type	Hepatocellular Carcinoma	5	1.969[1.539; 2.520]	<0.0001	1.969[1.539; 2.520]	<0.0001	0.00%	0.7924	1.6906	<0.0001
OS	Tumor type	Gastric Cancer	7	0.813[0.704; 0.938]	0.0046	1.535[0.864; 2.726]	0.1436	87.90%	<0.0001	49.5975	0.4868
OS	Tumor type	Breast carcinoma	7	1.337[1.097; 1.630]	0.0040	1.744[1.022; 2.978]	0.0416	70.18%	0.0026	20.1211	0.3250
OS	Tumor type	NSCLC	5	2.251[1.835; 2.763]	<0.0001	1.929[1.259; 2.957]	0.0025	59.40%	0.0430	9.8531	0.1247
OS	Race	Caucasian	8	0.860[0.769; 0.961]	0.0078	1.040[0.747; 1.447]	0.8178	84.16%	<0.0001	44.1782	0.1638
OS	Race	Asian	40	1.686[1.529; 1.859]	<0.0001	1.708[1.406; 2.076]	<0.0001	69.59%	<0.0001	128.2604	0.2346
OS	Sample type	Tissue	47	1.258[1.168; 1.354]	<0.0001	1.569[1.293; 1.904]	<0.0001	81.72%	<0.0001	251.6308	0.3125
OS	Sample type	Serum	1	1.430[0.598; 3.419]	0.4213	1.430[0.598; 3.419]	0.4213	NA	1.0000	<0.0001	NA
DFS	Country	Japan	1	1.480[0.502; 4.365]	0.4775	1.480[0.502; 4.365]	0.4775	NA	1.0000	<0.0001	NA	0.1002
DFS	Country	China	6	2.021[1.612; 2.534]	<0.0001	2.021[1.612; 2.534]	<0.0001	0.00%	0.4203	4.9638	<0.0001
DFS	Country	Korea	6	1.263[1.048; 1.523]	0.0143	1.321[0.773; 2.259]	0.3083	84.30%	<0.0001	31.8426	0.3458
DFS	Country	Netherlands	1	1.344[1.040; 1.736]	0.0237	1.344[1.040; 1.736]	0.0237	NA	1.0000	<0.0001	NA
DFS	Tumor type	Endometrial carcinoma	1	1.480[0.502; 4.365]	0.4775	1.480[0.502; 4.365]	0.4775	NA	1.0000	<0.0001	NA	0.9216
DFS	Tumor type	Esophageal squamous cell carcinoma	1	1.784[1.061; 3.000]	0.0291	1.784[1.061; 3.000]	0.0291	NA	1.0000	<0.0001	NA
DFS	Tumor type	Colorectal cancer	3	1.430[1.171; 1.745]	0.0004	1.544[1.061; 2.247]	0.0233	68.69%	0.0410	6.3880	0.0751
DFS	Tumor type	Hepatocellular Carcinoma	2	1.341[0.892; 2.015]	0.1589	1.357[0.872; 2.113]	0.1758	9.41%	0.2934	1.1039	0.0124
DFS	Tumor type	Breast carcinoma	7	1.526[1.265; 1.841]	<0.0001	1.819[1.026; 3.223]	0.0404	84.59%	<0.0001	38.9445	0.4545
DFS	Race	Asian	13	1.528[1.325; 1.763]	<0.0001	1.683[1.235; 2.294]	0.0010	74.27%	<0.0001	46.6424	0.2135	0.2727
DFS	Race	Caucasian	1	1.344[1.040; 1.736]	0.0237	1.344[1.040; 1.736]	0.0237	NA	1.0000	<0.0001	NA
DFS	Sample type	Tissue	14	1.482[1.308; 1.679]	<0.0001	1.631[1.250; 2.130]	0.0003	72.56%	<0.0001	47.3791	0.1614	1.0000
EFS	Country	Korea	2	2.714[1.506; 4.894]	0.0009	2.714[1.506; 4.894]	0.0009	0.00%	0.6721	0.1791	<0.0001	0.7158
EFS	Country	USA	1	2.280[1.098; 4.734]	0.0270	2.280[1.098; 4.734]	0.0270	NA	1.0000	<0.0001	NA
EFS	Tumor type	Soft tissue sarcoma	1	2.459[1.166; 5.185]	0.0181	2.459[1.166; 5.185]	0.0181	NA	1.0000	<0.0001	NA	0.8557
EFS	Tumor type	Diffuse large B cell lymphoma	1	3.198[1.223; 8.363]	0.0178	3.198[1.223; 8.363]	0.0178	NA	1.0000	<0.0001	NA
EFS	Tumor type	Breast carcinoma	1	2.280[1.098; 4.734]	0.0270	2.280[1.098; 4.734]	0.0270	NA	1.0000	<0.0001	NA
EFS	Race	Asian	2	2.714[1.506; 4.894]	0.0009	2.714[1.506; 4.894]	0.0009	0.00%	0.6721	0.1791	<0.0001	0.7158
EFS	Race	Caucasian	1	2.280[1.098; 4.734]	0.0270	2.280[1.098; 4.734]	0.0270	NA	1.0000	<0.0001	NA
EFS	Sample type	Tissue	3	2.534[1.602; 4.009]	0.0001	2.534[1.602; 4.009]	0.0001	0.00%	0.8557	0.3117	<0.0001	1.0000
RFS	Country	Japan	1	0.655[0.478; 0.897]	0.0084	0.655[0.478; 0.897]	0.0084	NA	1.0000	<0.0001	NA	<0.0001
RFS	Country	Korea	2	2.823[1.688; 4.720]	0.0001	2.823[1.688; 4.720]	0.0001	0.00%	0.3608	0.8351	<0.0001
RFS	Country	China	1	2.230[1.187; 4.190]	0.0127	2.230[1.187; 4.190]	0.0127	NA	1.0000	<0.0001	NA
RFS	Country	Spain	1	2.698[1.457; 4.996]	0.0016	2.698[1.457; 4.996]	0.0016	NA	1.0000	<0.0001	NA
RFS	Tumor type	Head and neck squamous cell carcinoma	1	0.655[0.478; 0.897]	0.0084	0.655[0.478; 0.897]	0.0084	NA	1.0000	<0.0001	NA	<0.0001
RFS	Tumor type	Renal cell carcinoma	1	2.233[1.088; 4.583]	0.0285	2.233[1.088; 4.583]	0.0285	NA	1.0000	<0.0001	NA
RFS	Tumor type	Gastric Cancer	2	2.734[1.694; 4.413]	<0.0001	2.734[1.694; 4.413]	<0.0001	0.00%	0.3306	0.9464	<0.0001
RFS	Tumor type	NSCLC	1	2.698[1.457; 4.996]	0.0016	2.698[1.457; 4.996]	0.0016	NA	1.0000	<0.0001	NA
RFS	Race	Asian	5	1.253[0.996; 1.575]	0.0542	1.936[0.903; 4.151]	0.0898	88.86%	<0.0001	35.9025	0.6592	1.0000
RFS	Sample type	Tissue	5	1.253[0.996; 1.575]	0.0542	1.936[0.903; 4.151]	0.0898	88.86%	<0.0001	35.9025	0.6592	1.0000
CCS	Country	Japan	2	0.955[0.746; 1.224]	0.7164	0.963[0.432; 2.145]	0.9256	90.45%	0.0012	10.4735	0.3025	0.2848
CCS	Country	Korea	2	2.465[0.838; 7.248]	0.1011	1.478[0.124; 17.621]	0.7575	73.68%	0.0513	3.7989	2.4057
CCS	Country	USA	1	0.980[0.607; 1.582]	0.9341	0.980[0.607; 1.582]	0.9341	NA	1.0000	<0.0001	NA
CCS	Country	China	1	1.863[1.122; 3.093]	0.0162	1.863[1.122; 3.093]	0.0162	NA	1.0000	<0.0001	NA
CCS	Tumor type	Head and neck squamous cell carcinoma	1	0.640[0.453; 0.905]	0.0116	0.640[0.453; 0.905]	0.0116	NA	1.0000	<0.0001	NA	0.0091
CCS	Tumor type	Renal cell carcinoma	2	2.465[0.838; 7.248]	0.1011	1.478[0.124; 17.621]	0.7575	73.68%	0.0513	3.7989	2.4057
CCS	Tumor type	Colorectal cancer	2	1.327[0.937; 1.879]	0.1115	1.344[0.716; 2.521]	0.3577	69.31%	0.0711	3.2582	0.1430
CCS	Tumor type	Gastric Cancer	1	1.450[1.018; 2.066]	0.0396	1.450[1.018; 2.066]	0.0396	NA	1.0000	<0.0001	NA
CCS	Race	Asian	5	1.123[0.903; 1.397]	0.2960	1.318[0.709; 2.448]	0.3826	81.64%	0.0002	21.7840	0.3307	0.4586
CCS	Race	Caucasian	1	0.980[0.607; 1.582]	0.9341	0.980[0.607; 1.582]	0.9341	NA	1.0000	<0.0001	NA
CCS	Sample type	Tissue	6	1.097[0.900; 1.338]	0.3591	1.229[0.757; 1.994]	0.4037	77.32%	0.0005	22.0421	0.2357	1.0000
HR: hazard ratio; CI: confidence interval; OS: overall survival; DFS: disease free survival; EFS: event free survival; RFS: recurrence-free survival; CCS: cancer-specific survival; PFS: progress-free survival. I2: index for assessing heterogeneity; value ≥25% indicates a moderate to high heterogeneity. Egger’s test: p value of Egger’s regression for asymmetry assessment. Begg's test: p value of B…
