# Supplementary material for: Survival and Clinicopathological Significance of SIRT1 Expression in Cancers: A Meta-Analysis
Source: Front Endocrinol (Lausanne). 2019 Mar 13;10:121. doi: 10.3389/fendo.2019.00121 (PMC6424908; doi:10.3389/fendo.2019.00121)
Supplement: Supplementary Table 4 — Subgroup analysis for SIRT1 overexpression and clinicopathological parameters in cancers. [file Table_4.XLSX]

## Sheet: Sheet 1
Supplementary Table 4: Subgroup analysis for SIRT1 overexpression and clinicopathological parameters in cancers.
Clinicopathological parameters	Sub variate	Subgroups	No. of trials	RR (95%CI) Fixed-Effect estimate	P value of Fixed-effect Model	RR (95%CI) Random-Effect estimate	P value of Random-effect Model	i2	Heterogeneity P	Heterogeneity Q	Heterogeneity tau2	P between subgroup Random-Effect estimate
Tumor stage	Country	Germany	1	2.067[0.588; 7.266]	0.2578	2.067[0.588; 7.266]	0.2578	NA	1.0000	<0.0001	NA	<0.0001
Tumor stage	Country	China	17	1.646[1.477; 1.834]	<0.0001	1.638[1.404; 1.911]	<0.0001	41.16 %	0.0394	27.1911	0.0326
Tumor stage	Country	Korea	10	0.878[0.781; 0.986]	0.0286	0.985[0.734; 1.323]	0.9212	80.76 %	<0.0001	46.7683	0.1606
Tumor stage	Country	Japan	3	1.024[0.896; 1.170]	0.7302	1.016[0.719; 1.434]	0.9294	78.25 %	0.0101	9.1954	0.0613
Tumor stage	Country	USA	2	0.904[0.729; 1.122]	0.3609	0.898[0.725; 1.113]	0.3248	0.00 %	0.5741	0.3158	<0.0001
Tumor stage	Tumor type	Pancreatic ductal adenocarcinoma	2	2.294[0.933; 5.637]	0.0704	2.275[0.928; 5.579]	0.0725	0.00 %	0.8303	0.0459	<0.0001	0.0005
Tumor stage	Tumor type	Ovarian cancer	2	0.854[0.587; 1.243]	0.4112	0.820[0.561; 1.201]	0.3082	3.18 %	0.3095	1.0329	0.0040
Tumor stage	Tumor type	Soft tissue sarcoma	1	1.804[1.012; 3.218]	0.0455	1.804[1.012; 3.218]	0.0455	NA	1.0000	<0.0001	NA
Tumor stage	Tumor type	Head and neck squamous cell carcinoma	1	0.822[0.694; 0.973]	0.0223	0.822[0.694; 0.973]	0.0223	NA	1.0000	<0.0001	NA
Tumor stage	Tumor type	Laryngeal and hypopharyngeal carcinomas	1	1.402[1.102; 1.784]	0.0059	1.402[1.102; 1.784]	0.0059	NA	1.0000	<0.0001	NA
Tumor stage	Tumor type	Pelvis chondrosarcoma	1	6.480[1.005; 41.791]	0.0494	6.480[1.005; 41.791]	0.0494	NA	1.0000	<0.0001	NA
Tumor stage	Tumor type	Renal cell carcinoma	1	0.936[0.525; 1.670]	0.8226	0.936[0.525; 1.670]	0.8226	NA	1.0000	<0.0001	NA
Tumor stage	Tumor type	Diffuse large B cell lymphoma	1	1.027[0.675; 1.562]	0.9013	1.027[0.675; 1.562]	0.9013	NA	1.0000	<0.0001	NA
Tumor stage	Tumor type	Colorectal cancer	4	1.006[0.866; 1.170]	0.9329	1.146[0.817; 1.608]	0.4290	70.90 %	0.0161	10.3085	0.0727
Tumor stage	Tumor type	Hepatocellular Carcinoma	6	1.559[1.301; 1.868]	<0.0001	1.611[1.185; 2.188]	0.0023	55.30 %	0.0478	11.1866	0.0724
Tumor stage	Tumor type	Gastric Cancer	6	1.064[0.952; 1.190]	0.2736	1.264[0.823; 1.942]	0.2842	92.48 %	<0.0001	66.5330	0.2425
Tumor stage	Tumor type	Breast carcinoma	5	1.182[0.959; 1.456]	0.1163	1.411[0.846; 2.356]	0.1873	65.10 %	0.0218	11.4617	0.1800
Tumor stage	Tumor type	NSCLC	2	1.450[0.764; 2.752]	0.2562	1.389[0.661; 2.917]	0.3853	16.51 %	0.2738	1.1977	0.0601
Tumor stage	Race	Caucasian	3	0.935[0.756; 1.156]	0.5346	0.919[0.744; 1.136]	0.4352	0.00 %	0.3721	1.9772	<0.0001	0.0075
Tumor stage	Race	Asian	30	1.157[1.081; 1.239]	<0.0001	1.323[1.124; 1.559]	0.0008	78.76 %	<0.0001	136.5117	0.1264
Tumor stage	Sample type	Tissue	33	1.133[1.062; 1.209]	0.0002	1.299[1.114; 1.514]	0.0008	77.42 %	<0.0001	141.7122	0.1172	1.0000
Lymphatic metastasis	Country	Germany	1	0.982[0.788; 1.224]	0.8742	0.982[0.788; 1.224]	0.8742	NA	1.0000	<0.0001	NA	0.0001
Lymphatic metastasis	Country	China	11	1.382[1.244; 1.535]	<0.0001	1.411[1.155; 1.724]	0.0007	68.48 %	0.0004	31.7215	0.0698
Lymphatic metastasis	Country	Japan	3	1.037[0.929; 1.157]	0.5214	0.964[0.657; 1.415]	0.8530	82.72 %	0.0031	11.5741	0.0742
Lymphatic metastasis	Country	Korea	12	0.967[0.902; 1.038]	0.3545	1.166[0.898; 1.516]	0.2494	90.25 %	<0.0001	112.8391	0.1509
Lymphatic metastasis	Country	USA	1	0.549[0.395; 0.762]	0.0003	0.549[0.395; 0.762]	0.0003	NA	1.0000	<0.0001	NA
Lymphatic metastasis	Country	Iran	1	0.856[0.530; 1.381]	0.5243	0.856[0.530; 1.381]	0.5243	NA	1.0000	<0.0001	NA
Lymphatic metastasis	Tumor type	Pancreatic ductal adenocarcinoma	2	1.201[0.969; 1.489]	0.0949	1.297[0.671; 2.506]	0.4396	83.46 %	0.0139	6.0449	0.1909	0.0168
Lymphatic metastasis	Tumor type	Ovarian cancer	1	1.036[0.262; 4.095]	0.9594	1.036[0.262; 4.095]	0.9594	NA	1.0000	<0.0001	NA
Lymphatic metastasis	Tumor type	Soft tissue sarcoma	1	1.622[0.492; 5.341]	0.4266	1.622[0.492; 5.341]	0.4266	NA	1.0000	<0.0001	NA
Lymphatic metastasis	Tumor type	Head and neck squamous cell carcinoma	1	0.767[0.622; 0.947]	0.0136	0.767[0.622; 0.947]	0.0136	NA	1.0000	<0.0001	NA
Lymphatic metastasis	Tumor type	Laryngeal and hypopharyngeal carcinomas	1	1.779[1.209; 2.619]	0.0035	1.779[1.209; 2.619]	0.0035	NA	1.0000	<0.0001	NA
Lymphatic metastasis	Tumor type	Esophageal squamous cell carcinoma	1	1.550[0.972; 2.470]	0.0654	1.550[0.972; 2.470]	0.0654	NA	1.0000	<0.0001	NA
Lymphatic metastasis	Tumor type	Renal cell carcinoma	1	0.681[0.043; 10.727]	0.7845	0.681[0.043; 10.727]	0.7845	NA	1.0000	<0.0001	NA
Lymphatic metastasis	Tumor type	Colorectal cancer	4	0.944[0.832; 1.072]	0.3781	1.098[0.786; 1.534]	0.5840	79.43 %	0.0022	14.5875	0.0829
Lymphatic metastasis	Tumor type	Gastric Cancer	6	1.004[0.922; 1.092]	0.9349	1.284[0.848; 1.944]	0.2380	95.00 %	<0.0001	100.0401	0.2387
Lymphatic metastasis	Tumor type	Breast carcinoma	7	1.066[0.974; 1.166]	0.1667	0.999[0.739; 1.351]	0.9973	88.61 %	<0.0001	52.6719	0.1264
Lymphatic metastasis	Tumor type	NSCLC	4	1.421[1.153; 1.751]	0.0010	1.374[0.872; 2.165]	0.1707	77.12 %	0.0044	13.1143	0.1623
Lymphatic metastasis	Race	Caucasian	3	0.819[0.690; 0.971]	0.0213	0.777[0.526; 1.147]	0.2040	76.11 %	0.0152	8.3701	0.0883	0.0299
Lymphatic metastasis	Race	Asian	26	1.060[1.006; 1.116]	0.0277	1.239[1.056; 1.453]	0.0086	86.81 %	<0.0001	189.5254	0.1200
Lymphatic metastasis	Sample type	Tissue	29	1.046[0.995; 1.100]	0.0763	1.172[1.010; 1.360]	0.0363	86.34 %	<0.0001	205.0499	0.1173	1.0000
Distant metastasis	Country	Germany	1	2.583[0.378; 17.653]	0.3331	2.583[0.378; 17.653]	0.3331	NA	1.0000	<0.0001	NA	0.2900
Distant metastasis	Country	China	6	1.925[1.498; 2.475]	<0.0001	1.790[0.968; 3.310]	0.0633	79.16 %	0.0002	23.9915	0.4198
Distant metastasis	Country	Korea	5	1.016[0.676; 1.528]	0.9391	1.009[0.458; 2.225]	0.9819	59.32 %	0.0433	9.8328	0.4415
Distant metastasis	Country	Japan	1	1.341[0.671; 2.681]	0.4069	1.341[0.671; 2.681]	0.4069	NA	1.0000	<0.0001	NA
Distant metastasis	Country	USA	1	4.390[1.416; 13.609]	0.0104	4.390[1.416; 13.609]	0.0104	NA	1.0000	<0.0001	NA
Distant metastasis	Tumor type	Pancreatic ductal adenocarcinoma	2	2.057[1.158; 3.654]	0.0139	2.046[1.153; 3.631]	0.0144	0.00 %	0.8028	0.0624	<0.0001	0.0001
Distant metastasis	Tumor type	Osteosarcoma	1	1.873[1.271; 2.759]	0.0015	1.873[1.271; 2.759]	0.0015	NA	1.0000	<0.0001	NA
Distant metastasis	Tumor type	Soft tissue sarcoma	1	5.878[1.496; 23.103]	0.0112	5.878[1.496; 23.103]	0.0112	NA	1.0000	<0.0001	NA
Distant metastasis	Tumor type	Pelvis chondrosarcoma	1	0.411[0.211; 0.804]	0.0093	0.411[0.211; 0.804]	0.0093	NA	1.0000	<0.0001	NA
Distant metastasis	Tumor type	Renal cell carcinoma	1	0.489[0.127; 1.877]	0.2969	0.489[0.127; 1.877]	0.2969	NA	1.0000	<0.0001	NA
Distant metastasis	Tumor type	Colorectal cancer	3	1.036[0.704; 1.526]	0.8566	1.140[0.444; 2.923]	0.7857	80.57 %	0.0058	10.2920	0.5534
Distant metastasis	Tumor type	Gastric Cancer	2	1.316[0.679; 2.550]	0.4162	1.316[0.679; 2.551]	0.4160	0.00 %	0.8593	0.0314	<0.0001
Distant metastasis	Tumor type	Breast carcinoma	2	3.373[1.828; 6.226]	0.0001	3.257[1.777; 5.970]	0.0001	0.00 %	0.5335	0.3878	<0.0001
Distant metastasis	Tumor type	NSCLC	1	7.615[0.718; 80.757]	0.0920	7.615[0.718; 80.757]	0.0920	NA	1.0000	<0.0001	NA
Distant metastasis	Race	Caucasian	2	3.999[1.490; 10.729]	0.0059	3.830[1.445; 10.154]	0.0069	0.00 %	0.6355	0.2247	<0.0001	0.0699
Distant metastasis	Race	Asian	12	1.497[1.217; 1.842]	0.0001	1.422[0.913; 2.217]	0.1198	72.85 %	<0.0001	40.5142	0.3854
Distant metastasis	Sample type	Tissue	14	1.607[1.312; 1.968]	<0.0001	1.562[1.022; 2.387]	0.0392	70.99 %	<0.0001	44.8056	0.3923	1.0000
Tumor size	Country	Korea	5	1.013[0.845; 1.216]	0.8865	0.916[0.693; 1.211]	0.5393	61.71 %	0.0335	10.4471	0.0563	0.1230
Tumor size	Country	China	16	1.179[1.071; 1.299]	0.0008	1.159[1.043; 1.287]	0.0060	15.92 %	0.2712	17.8394	0.0069
Tumor size	Tumor type	Ovarian cancer	1	0.667[0.315; 1.411]	0.2894	0.667[0.315; 1.411]	0.2894	NA	1.0000	<0.0001	NA	0.4510
Tumor size	Tumor type	Osteosarcoma	1	1.050[0.712; 1.548]	0.8071	1.050[0.712; 1.548]	0.8071	NA	1.0000	<0.0001	NA
Tumor size	Tumor type	Soft tissue sarcoma	1	1.110[0.814; 1.513]	0.5111	1.110[0.814; 1.513]	0.5111	NA	1.0000	<0.0001	NA
Tumor size	Tumor type	Esophageal squamous cell carcinoma	2	0.983[0.653; 1.479]	0.9332	0.952[0.641; 1.414]	0.8077	0.00 %	0.5432	0.3697	<0.0001
Tumor size	Tumor type	Pelvis chondrosarcoma	1	3.600[1.044; 12.414]	0.0425	3.600[1.044; 12.414]	0.0425	NA	1.0000	<0.0001	NA
Tumor size	Tumor type	Renal cell carcinoma	1	1.299[0.663; 2.546]	0.4453	1.299[0.663; 2.546]	0.4453	NA	1.0000	<0.0001	NA
Tumor size	Tumor type	Colorectal cancer	2	1.123[0.785; 1.607]	0.5264	1.125[0.789; 1.605]	0.5140	0.00 %	0.9275	0.0083	<0.0001
Tumor size	Tumor type	Hepatocellular Carcinoma	5	1.192[1.041; 1.366]	0.0110	1.214[0.997; 1.480]	0.0541	48.16 %	0.1025	7.7167	0.0229
Tumor size	Tumor type	Gastric Cancer	3	1.395[1.043; 1.866]	0.0248	1.364[0.945; 1.968]	0.0973	29.81 %	0.2406	2.8494	0.0329
Tumor size	Tumor type	Breast carcinoma	2	1.080[0.888; 1.314]	0.4411	0.879[0.475; 1.626]	0.6806	91.26 %	0.0007	11.4364	0.1801
Tumor size	Tumor type	NSCLC	2	0.978[0.789; 1.211]	0.8380	0.987[0.800; 1.217]	0.9005	0.00 %	0.6845	0.1651	<0.0001
Tumor size	Race	Asian	21	1.143[1.050; 1.245]	0.0021	1.101[0.984; 1.232]	0.0924	41.70 %	0.0241	34.3070	0.0250	1.0000
Tumor size	Sample type	Tissue	21	1.143[1.050; 1.245]	0.0021	1.101[0.984; 1.232]	0.0924	41.70 %	0.0241	34.3070	0.0250	1.0000
Depth of tumor invasion	Country	Germany	1	1.033[0.866; 1.233]	0.7162	1.033[0.866; 1.233]	0.7162	NA	1.0000	<0.0001	NA	0.0270
Depth of tumor invasion	Country	China	9	1.297[1.181; 1.425]	<0.0001	1.313[1.092; 1.578]	0.0038	76.95 %	<0.0001	34.7008	0.0487
Depth of tumor invasion	Country	Japan	2	1.147[0.967; 1.359]	0.1145	1.148[0.969; 1.361]	0.1113	0.00 %	0.4692	0.5237	<0.0001
Depth of tumor invasion	Country	Korea	6	0.861[0.803; 0.924]	<0.0001	0.853[0.650; 1.121]	0.2539	89.44 %	<0.0001	47.3304	0.0709
Depth of tumor invasion	Country	Iran	1	3.852[1.037; 14.313]	0.0441	3.852[1.037; 14.313]	0.0441	NA	1.0000	<0.0001	NA
Depth of tumor invasion	Tumor type	Pancreatic ductal adenocarcinoma	2	1.111[0.962; 1.283]	0.1535	1.100[0.938; 1.291]	0.2413	18.10 %	0.2692	1.2210	0.0026	0.3976
Depth of tumor invasion	Tumor type	Head and neck squamous cell carcinoma	1	1.048[0.775; 1.416]	0.7627	1.048[0.775; 1.416]	0.7627	NA	1.0000	<0.0001	NA
Depth of tumor invasion	Tumor type	Esophageal squamous cell carcinoma	2	1.687[1.256; 2.264]	0.0005	1.613[0.897; 2.902]	0.1102	75.52 %	0.0433	4.0843	0.1356
Depth of tumor invasion	Tumor type	Colorectal cancer	4	1.014[0.961; 1.069]	0.6202	1.072[0.938; 1.224]	0.3085	79.55 %	0.0021	14.6721	0.0135
Depth of tumor invasion	Tumor type	Gastric Cancer	3	0.853[0.764; 0.952]	0.0044	0.857[0.555; 1.324]	0.4873	94.70 %	<0.0001	37.7279	0.1388
Depth of tumor invasion	Tumor type	Breast carcinoma	3	1.162[0.854; 1.580]	0.3397	1.047[0.432; 2.540]	0.9184	83.56 %	0.0023	12.1658	0.4755
Depth of tumor invasion	Tumor type	NSCLC	4	1.893[1.282; 2.796]	0.0013	2.192[1.019; 4.715]	0.0447	62.97 %	0.0440	8.1014	0.3700
Depth of tumor invasion	Race	Caucasian	2	1.204[0.976; 1.485]	0.0823	1.791[0.367; 8.745]	0.4711	83.02 %	0.0152	5.8899	1.1165	0.5556
Depth of tumor invasion	Race	Asian	17	1.028[0.973; 1.086]	0.3220	1.110[0.975; 1.265]	0.1157	82.91 %	<0.0001	93.6459	0.0450
Depth of tumor invasion	Sample type	Tissue	19	1.036[0.982; 1.093]	0.1912	1.113[0.985; 1.258]	0.0852	81.68 %	<0.0001	98.2453	0.0429	1.0000
Differentiation	Country	Korea	9	0.857[0.763; 0.962]	0.0088	0.913[0.729; 1.144]	0.4311	64.94 %	0.0036	22.8207	0.0646	0.0776
Differentiation	Country	China	13	1.201[1.056; 1.366]	0.0053	1.178[1.013; 1.370]	0.0330	24.01 %	0.2010	15.7912	0.0159
Differentiation	Country	Japan	2	0.922[0.772; 1.101]	0.3676	0.862[0.578; 1.286]	0.4673	70.03 %	0.0678	3.3363	0.0602
Differentiation	Country	India	1	0.988[0.846; 1.153]	0.8747	0.988[0.846; 1.153]	0.8747	NA	1.0000	<0.0001	NA
Differentiation	Country	USA	2	1.408[1.049; 1.889]	0.0225	1.503[0.717; 3.148]	0.2802	80.88 %	0.0222	5.2301	0.2318
Differentiation	Country	Iran	1	3.852[1.037; 14.313]	0.0441	3.852[1.037; 14.313]	0.0441	NA	1.0000	<0.0001	NA
Differentiation	Tumor type	Ovarian cancer	1	1.111[0.295; 4.184]	0.8762	1.111[0.295; 4.184]	0.8762	NA	1.0000	<0.0001	NA	0.2051
Differentiation	Tumor type	Osteosarcoma	1	1.088[0.585; 2.026]	0.7892	1.088[0.585; 2.026]	0.7892	NA	1.0000	<0.0001	NA
Differentiation	Tumor type	Soft tissue sarcoma	1	1.453[0.900; 2.345]	0.1266	1.453[0.900; 2.345]	0.1266	NA	1.0000	<0.0001	NA
Differentiation	Tumor type	Head and neck squamous cell carcinoma	1	0.676[0.454; 1.008]	0.0545	0.676[0.454; 1.008]	0.0545	NA	1.0000	<0.0001	NA
Differentiation	Tumor type	Laryngeal and hypopharyngeal carcinomas	1	1.160[0.712; 1.891]	0.5507	1.160[0.712; 1.891]	0.5507	NA	1.0000	<0.0001	NA
Differentiation	Tumor type	Retinoblastoma	1	0.988[0.846; 1.153]	0.8747	0.988[0.846; 1.153]	0.8747	NA	1.0000	<0.0001	NA
Differentiation	Tumor type	Esophageal squamous cell carcinoma	2	0.871[0.572; 1.326]	0.5184	0.872[0.572; 1.328]	0.5221	0.00 %	0.7594	0.0938	<0.0001
Differentiation	Tumor type	Colorectal cancer	5	1.177[0.912; 1.519]	0.2092	1.252[0.763; 2.055]	0.3746	57.66 %	0.0508	9.4482	0.1589
Differentiation	Tumor type	Hepatocellular Carcinoma	1	1.168[0.787; 1.731]	0.4409	1.168[0.787; 1.731]	0.4409	NA	1.0000	<0.0001	NA
Differentiation	Tumor type	Gastric Cancer	5	0.928[0.831; 1.037]	0.1877	0.995[0.747; 1.326]	0.9737	83.38 %	0.0001	24.0653	0.0865
Differentiation	Tumor type	Breast carcinoma	4	0.830[0.699; 0.985]	0.0325	0.813[0.639; 1.035]	0.0923	35.99 %	0.1962	4.6868	0.0218
Differentiation	Tumor type	NSCLC	5	1.635[1.321; 2.024]	<0.0001	2.045[0.966; 4.330]	0.0616	84.73 %	<0.0001	26.1877	0.5426
Differentiation	Anatomical systems	Reproductive system	5	0.835[0.704; 0.990]	0.0375	0.823[0.668; 1.014]	0.0679	18.28 %	0.2982	4.8950	0.0111	0.1019
Differentiation	Race	Asian	25	0.975[0.905; 1.049]	0.4958	1.013[0.895; 1.147]	0.8353	60.12 %	0.0001	60.1827	0.0449	0.1228
Differentiation	Race	Caucasian	3	1.529[1.147; 2.038]	0.0038	1.793[0.878; 3.661]	0.1091	74.64 %	0.0194	7.8872	0.2723
Differentiation	Sample type	Tissue	28	1.010[0.940; 1.085]	0.7841	1.055[0.931; 1.196]	0.3996	63.11 %	<0.0001	73.1921	0.0540	1.0000
Age	Country	Germany	1	1.000[0.676; 1.479]	1.0000	1.000[0.676; 1.479]	1.0000	NA	1.0000	<0.0001	NA	0.5498
Age	Country	China	19	0.954[0.875; 1.039]	0.2764	0.988[0.867; 1.127]	0.8600	50.43 %	0.0064	36.3143	0.0374
Age	Country	Korea	12	1.090[1.017; 1.169]	0.0153	1.077[0.985; 1.178]	0.1019	27.21 %	0.1774	15.1117	0.0061
Age	Country	Japan	3	1.210[1.034; 1.416]	0.0175	1.208[1.033; 1.412]	0.0178	0.00 %	0.5571	1.1701	<0.0001
Age	Country	USA	2	1.051[0.939; 1.175]	0.3883	1.102[0.790; 1.538]	0.5660	37.09 %	0.2074	1.5896	0.0332
Age	Country	Iran	1	0.963[0.518; 1.792]	0.9052	0.963[0.518; 1.792]	0.9052	NA	1.0000	<0.0001	NA
Age	Tumor type	Pancreatic ductal adenocarcinoma	2	0.891[0.667; 1.190]	0.4359	0.895[0.670; 1.196]	0.4520	0.00 %	0.4067	0.6885	<0.0001	0.4531
Age	Tumor type	Ovarian cancer	2	1.097[0.723; 1.664]	0.6640	1.132[0.755; 1.698]	0.5474	0.00 %	0.5264	0.4014	<0.0001
Age	Tumor type	Osteosarcoma	1	1.458[0.881; 2.412]	0.1424	1.458[0.881; 2.412]	0.1424	NA	1.0000	<0.0001	NA
Age	Tumor type	Soft tissue sarcoma	1	1.737[0.859; 3.516]	0.1245	1.737[0.859; 3.516]	0.1245	NA	1.0000	<0.0001	NA
Age	Tumor type	Head and neck squamous cell carcinoma	1	1.359[1.031; 1.791]	0.0294	1.359[1.031; 1.791]	0.0294	NA	1.0000	<0.0001	NA
Age	Tumor type	Laryngeal and hypopharyngeal carcinomas	1	1.154[0.761; 1.749]	0.5006	1.154[0.761; 1.749]	0.5006	NA	1.0000	<0.0001	NA
Age	Tumor type	Esophageal squamous cell carcinoma	2	0.948[0.807; 1.115]	0.5213	0.954[0.814; 1.118]	0.5623	0.00 %	0.7043	0.1440	<0.0001
Age	Tumor type	Pelvis chondrosarcoma	1	0.780[0.430; 1.416]	0.4139	0.780[0.430; 1.416]	0.4139	NA	1.0000	<0.0001	NA
Age	Tumor type	Renal cell carcinoma	1	0.926[0.734; 1.167]	0.5135	0.926[0.734; 1.167]	0.5135	NA	1.0000	<0.0001	NA
Age	Tumor type	Diffuse large B cell lymphoma	1	1.307[0.792; 2.156]	0.2947	1.307[0.792; 2.156]	0.2947	NA	1.0000	<0.0001	NA
Age	Tumor type	Colorectal cancer	6	1.024[0.941; 1.113]	0.5876	1.016[0.898; 1.150]	0.8016	38.81 %	0.1470	8.1714	0.0084
Age	Tumor type	Hepatocellular Carcinoma	4	1.018[0.823; 1.258]	0.8720	1.025[0.803; 1.308]	0.8445	18.16 %	0.2999	3.6656	0.0121
Age	Tumor type	Gastric Cancer	6	1.073[0.974; 1.182]	0.1549	1.132[0.868; 1.477]	0.3585	84.71 %	<0.0001	32.6939	0.0874
Age	Tumor type	Breast carcinoma	5	1.065[0.949; 1.196]	0.2821	1.065[0.951; 1.191]	0.2757	0.00 %	0.4064	3.9969	<0.0001
Age	Tumor type	NSCLC	4	0.974[0.778; 1.220]	0.8201	0.952[0.765; 1.183]	0.6555	0.00 %	0.5966	1.8852	<0.0001
Age	Race	Caucasian	4	1.041[0.934; 1.159]	0.4682	1.024[0.926; 1.133]	0.6458	0.00 %	0.6641	1.5790	<0.0001	0.7687
Age	Race	Asian	34	1.053[1.001; 1.109]	0.0469	1.044[0.964; 1.130]	0.2872	48.29 %	0.0010	63.8174	0.0217
Age	Sample type	Tissue	38	1.052[1.004; 1.102]	0.0345	1.043[0.973; 1.118]	0.2373	43.50 %	0.0027	65.4921	0.0162	1.0000
Gender	Country	China	20	0.992[0.944; 1.044]	0.7647	0.984[0.926; 1.045]	0.5958	36.44 %	0.0532	29.8915	0.0060	0.6917
Gender	Country	Korea	9	1.029[0.965; 1.098]	0.3807	1.012[0.923; 1.110]	0.7962	49.79 %	0.0433	15.9342	0.0091
Gender	Country	Japan	2	1.022[0.943; 1.109]	0.5914	1.011[0.933; 1.095]	0.7883	4.96 %	0.3050	1.0522	0.0002
Gender	Country	India	1	1.089[0.815; 1.455]	0.5649	1.089[0.815; 1.455]	0.5649	NA	1.0000	<0.0001	NA
Gender	Country	USA	1	0.834[0.659; 1.056]	0.1319	0.834[0.659; 1.056]	0.1319	NA	1.0000	<0.0001	NA
Gender	Country	Iran	1	0.903[0.523; 1.559]	0.7137	0.903[0.523; 1.559]	0.7137	NA	1.0000	<0.0001	NA
Gender	Tumor type	Osteosarcoma	1	0.918[0.642; 1.313]	0.6407	0.918[0.642; 1.313]	0.6407	NA	1.0000	<0.0001	NA	0.1377
Gender	Tumor type	Soft tissue sarcoma	1	1.775[1.137; 2.772]	0.0116	1.775[1.137; 2.772]	0.0116	NA	1.0000	<0.0001	NA
Gender	Tumor type	Head and neck squamous cell carcinoma	1	0.975[0.876; 1.084]	0.6358	0.975[0.876; 1.084]	0.6358	NA	1.0000	<0.0001	NA
Gender	Tumor type	Laryngeal and hypopharyngeal carcinomas	1	0.932[0.810; 1.073]	0.3289	0.932[0.810; 1.073]	0.3289	NA	1.0000	<0.0001	NA
Gender	Tumor type	Retinoblastoma	1	1.089[0.815; 1.455]	0.5649	1.089[0.815; 1.455]	0.5649	NA	1.0000	<0.0001	NA
Gender	Tumor type	Esophageal squamous cell carcinoma	2	1.074[0.930; 1.240]	0.3312	1.107[0.856; 1.432]	0.4383	58.73 %	0.1196	2.4229	0.0213
Gender	Tumor type	Pelvis chondrosarcoma	1	1.008[0.511; 1.989]	0.9817	1.008[0.511; 1.989]	0.9817	NA	1.0000	<0.0001	NA
Gender	Tumor type	Renal cell carcinoma	1	0.908[0.758; 1.086]	0.2904	0.908[0.758; 1.086]	0.2904	NA	1.0000	<0.0001	NA
Gender	Tumor type	Diffuse large B cell lymphoma	1	1.052[0.715; 1.548]	0.7973	1.052[0.715; 1.548]	0.7973	NA	1.0000	<0.0001	NA
Gender	Tumor type	Colorectal cancer	7	1.002[0.913; 1.100]	0.9595	1.018[0.929; 1.116]	0.6984	0.00 %	0.4996	5.3516	<0.0001
Gender	Tumor type	Hepatocellular Carcinoma	6	0.907[0.855; 0.963]	0.0013	0.916[0.860; 0.976]	0.0068	19.50 %	0.2862	6.2110	0.0012
Gender	Tumor type	Gastric Cancer	6	1.033[0.967; 1.104]	0.3315	1.032[0.966; 1.102]	0.3506	0.00 %	0.9911	0.5259	<0.0001
Gender	Tumor type	NSCLC	5	1.043[0.915; 1.190]	0.5283	1.061[0.806; 1.396]	0.6742	72.53 %	0.0057	14.5607	0.0643
Gender	Race	Asian	32	1.013[0.977; 1.050]	0.4756	0.997[0.953; 1.042]	0.8792	37.77 %	0.0175	49.8134	0.0054	0.1424
Gender	Race	Caucasian	2	0.841[0.676; 1.047]	0.1211	0.845[0.680; 1.049]	0.1264	0.00 %	0.7926	0.0692	<0.0001
Gender	Sample type	Tissue	34	1.003[0.967; 1.040]	0.8739	0.991[0.950; 1.035]	0.6858	35.03 %	0.0247	50.7898	0.0050	1.0000
RR: Relative Risk; CI: confidence interval. I2: index for assessing heterogeneity; value ≥25% indicates a moderate to high heterogeneity. Egger’s test: p value of Egger’s regression for asymmetry assessment. Begg's test: p value of Begg and Mazumdar rank correlation test for asymmetry assessment. Bold indicate statistically significant values (P < 0.05).
